# Supplementary material for: Going beyond Mindfulness: How Concentration and Tranquility Commonly Co-Arising with Mindfulness Account for Mental Health
Source: Int J Environ Res Public Health. 2023 Apr 11;20(8):5470. doi: 10.3390/ijerph20085470 (PMC10138238; doi:10.3390/ijerph20085470)
Supplement: Supplementary file 1 [file ijerph-20-05470-s001.zip]

Archive with 1 entries (1 files):
- ijerph-2240731-supplementary.pdf
